# Supplementary material for: The Association of Parental Interest in Entrepreneurship with the Entrepreneurial Interest of Spanish Youth
Source: Int J Environ Res Public Health. 2020 Jul 1;17(13):4744. doi: 10.3390/ijerph17134744 (PMC7369814; doi:10.3390/ijerph17134744)
Supplement: Supplementary file 1 [file ijerph-17-04744-s001.zip]

Archive with 3 entries (3 files):
- S1_Student Questioonnaire_English.pdf
- S2_Student Questionnaire_Spanish.pdf
- S3_Family Questionnaiere_Spanish.pdf
